# Supplementary material for: Effects of Multi-Task Mode on Cognition and Lower Limb Function in Frail Older Adults: A Systematic Search and Review
Source: Healthcare (Basel). 2023 Nov 21;11(23):3012. doi: 10.3390/healthcare11233012 (PMC10706791; doi:10.3390/healthcare11233012)
Supplement: Supplementary file 1 [file healthcare-11-03012-s001.zip]

Archive with 1 entries (1 files):
- healthcare-2632179-supplementary.pdf
